# Supplementary material for: Comparative Evolutionary and Developmental Dynamics of the Cotton (Gossypium hirsutum) Fiber Transcriptome
Source: PLoS Genet. 2014 Jan 2;10(1):e1004073. doi: 10.1371/journal.pgen.1004073 (PMC3879233; doi:10.1371/journal.pgen.1004073)
Supplement: Table S1 — Number of differentially expressed genes in developing cotton fibers within wild and domesticated cottons using subsets of RNA-Seq data and two different techniques. (XLSX) [file pgen.1004073.s009.xlsx]

## Sheet: Sheet1
Table S1. Number of differentially expressed genes in developing cotton fibers within wild and domesticated cottons using subsets of RNA-Seq data and two different techiniques.
Development comparison		Number of replicates in comparison		Fold change >= 1.5; FDR<0.05				Fold change >= 2; FDR<0.05
		10 dpa	20 dpa	10dpa	20dpa	DE genes	%*	10dpa	20dpa	DE genes	%*
wild	TX2094	1	1	145	291	436	1.16251	145	291	436	1.16251
	YUC	1	1	105	412	517	1.37848	105	412	517	1.37848
	TX2094+YUC	2	2	2049	2471	4520	12.0517	2049	2471	4520	12.0517
	All accessions	5	5	1583	1904	3487	9.29743	1538	1879	3417	9.11079
	Rapp et al. (2010): TX2094	3	3	1004	1203	2207	5.19796	669	828	1497	3.52575
dom	TM1	1	1	46	196	242	0.645247	46	196	242	0.645247
	TM1+CRB250	2	2	333	1051	1384	3.69017	333	1048	1381	3.68218
	TM1+cascot7	2	2	308	1033	1341	3.57552	308	1033	1341	3.57552
	All accessions	4	5	362	782	1144	3.05026	362	782	1144	3.05026
	Rapp et al. (2010): TM1	3	3	3062	2789	5851	13.7804	1392	1706	3098	7.29645
* calculated by dividing DE genes with 37,505 and 42,459 for RNA-Seq and microarrary data, respectively
