# Supplementary material for: Comparative Evolutionary and Developmental Dynamics of the Cotton (Gossypium hirsutum) Fiber Transcriptome
Source: PLoS Genet. 2014 Jan 2;10(1):e1004073. doi: 10.1371/journal.pgen.1004073 (PMC3879233; doi:10.1371/journal.pgen.1004073)
Supplement: Table S2 — Number of differentially expressed genes in developing cotton fibers between wild and domesticated cottons using subsets of RNA-Seq data and two different techniques. Grey shaded data are from the entire data set analysis, and red text indicates the use of biological replicates from the same accession. As for RNA-Seq data, RPKM≧1 was considered for differential expression if not specified. (XLSX) [file pgen.1004073.s010.xlsx]

## Sheet: Table S1
Table S2. Number of differentially expressed genes in developing cotton fibers between wild and domesticated cottons using subsets of RNA-Seq data and two different techiniques. Grey shaded data are from the entire data set analysis, and red text indicates the use of biological replicates from the same accession. As for RNA-Seq data, RPKM ≧ was considered for differential expression if not specif…
Domestication comparison		Number of replicates in comparison		Fold change ≧1.5				Fold change ≧ 2
		wild	dom.	wild	dom	DE genes	%*	wild	dom	DE genes	%*
10 dpa	TX2094 vs. TM1	1	1	102	35	137	0.365285	102	35	137	0.365285
	YUC vs. TM1	1	1	116	73	189	0.503933	116	73	189	0.503933
	(TX2094+YUC) vs. TM1	2	1	1647	1962	3609	9.62272	1647	1962	3609	9.62272
	(TX2094+YUC) vs. (TM1+CRB250)	2	2	2405	2068	4473	11.9264	2405	2068	4473	11.9264
	(TX2094+TX665) vs. (TM1+CRB250)	2	2	668	202	870	2.31969	668	202	870	2.31969
	(TX2094+TX665+TX2095) vs. (TM1+CRB250+cascot7)	3	3	744	510	1254	3.34355	744	510	1254	3.34355
	All accessions (w/o YUC)	4	4	1191	1268	2459	6.55646	1156	1038	2194	5.84989
	All accessions	5	4	1737	1844	3581	9.54806	1619	1291	2910	7.75897
	All accessions (RPKM>=5)	5	4	733	1476	2209	5.88988	616	956	1572	4.19144
	Rapp et al. (2010): TX2094 vs. TM1	3	3	1010	1492	2502	5.89274	483	678	1161	2.7344
20 dpa	TX2094 vs. TM1	1	1	164	102	266	0.709239	164	102	266	0.709239
	YUC vs. TM1	1	1	233	89	322	0.858552	233	89	322	0.858552
	(TX2094+YUC) vs. TM1	2	1	1448	1851	3299	8.79616	1448	1851	3299	8.79616
	(TX2094+YUC) vs. (TM1+CRB250)	2	2	1153	1304	2457	6.55113	1153	1304	2457	6.55113
	(TX2094+TX665) vs. (TM1+CRB250)	2	2	338	162	500	1.33316	338	162	500	1.33316
	(TX2094+TX665+TX2090) vs. (TM1+CRB250+cascot7)	3	3	502	374	876	2.33569	502	374	876	2.33569
	All accessions (w/o YUC)	4	5	449	364	813	2.16771	421	363	784	2.09039
	All accessions	5	5	688	677	1365	3.63951	659	680	1339	3.57019
	All accessions (RPKM>=5)	5	5	303	381	684	1.82376	284	381	665	1.7731
	Rapp et al. (2010): TX2094 vs. TM1	3	3	629	929	1558	3.66942	291	559	850	2.00193
* calculated by dividing DE genes with 37,505 and 42,459 for RNA-Seq and microarrary data, respectively
