# Supplementary material for: Comparative Evolutionary and Developmental Dynamics of the Cotton (Gossypium hirsutum) Fiber Transcriptome
Source: PLoS Genet. 2014 Jan 2;10(1):e1004073. doi: 10.1371/journal.pgen.1004073 (PMC3879233; doi:10.1371/journal.pgen.1004073)
Supplement: Table S6 — Transcription factors that are the most highly expressed (RPKM≧100) in developing fibers and/or which are differentially expressed between wild and domesticated cottons (bold text, P<0.05). Underlined indicates differential expression when one domesticated accession was excluded. (XLSX) [file pgen.1004073.s014.xlsx]

## Sheet: Sheet1
Table S6. Transcription factors that are the most highly expressed (RPKM ≧ 100) in developing fibers and/or which are differentially expressed between wild and domesticated cottons (bold text, P < 0.05). Underlined indicates differential expression when one domesticated accession was excluded.
GoraiID	AtG_ID	Sequence description	TF family	wild10	dom10	wild 20	dom 20
Gorai.013G040000	AT3G18990	AP2/B3-like transcriptional factor family protein	ABI3VP1	24	7	51	9
Gorai.011G056300	AT1G53910	related to AP2 12 (RAP2.12)	AP2-EREBP	228	263	272	156
Gorai.012G055200	AT3G28857	basic helix-loop-helix (bHLH) DNA-binding family protein	bHLH	10	54	0	2
Gorai.002G016500	AT5G54680	basic helix-loop-helix (bHLH) DNA-binding superfamily protein	bHLH	35	63	38	50
Gorai.007G307500	AT1G09250	basic helix-loop-helix (bHLH) DNA-binding superfamily protein	bHLH	23	51	7	18
Gorai.013G130200	AT1G09250	basic helix-loop-helix (bHLH) DNA-binding superfamily protein	bHLH	36	64	14	24
Gorai.010G035900	AT5G50010	sequence-specific DNA binding transcription factors	bHLH	44	69	41	28
Gorai.002G126500	AT1G75390	bZIP44	bZIP	80	25	300	68
Gorai.010G008000	AT1G75390	bZIP44	bZIP	85	14	200	29
Gorai.012G155000	AT4G34590	G-box binding factor 6 (GBF6), bZIP11	bZIP	174	75	509	93
Gorai.003G142600	AT1G08010	GATA transcription factor 11 (GATA11)	C2C2-Gata	17	14	55	15
Gorai.004G261900	AT3G02790	zinc finger (C2H2 type) family protein	C2H2	109	72	144	78
Gorai.009G092800	AT2G29660	zinc finger (C2H2 type) family protein	C2H2	52	78	62	61
Gorai.012G028300	AT3G02790	zinc finger (C2H2 type) family protein	C2H2	104	179	64	131
Gorai.002G248400	AT2G37170	plasma membrane intrinsic protein 2 (PIP2)	C3H	25	88	6	26
Gorai.003G147100	AT3G11110	RING/U-box superfamily protein	C3H	78	166	55	72
Gorai.005G001700	AT5G01960	RING/U-box superfamily protein	C3H	38	54	35	27
Gorai.010G001500	AT5G42200	RING/U-box superfamily protein	C3H	12	10	180	62
Gorai.008G084100	AT2G22900	Galactosyl transferase GMA12/MNN10 family protein	CAMTA	133	313	61	116
Gorai.004G172100	AT5G12840	nuclear factor Y, subunit A1 (NF-YA1)	CCAAT-HAP2	13	7	62	11
Gorai.011G241600	AT2G37060	nuclear factor Y, subunit B8 (NF-YB8)	CCAAT-HAP3	16	4	61	8
Gorai.006G222400	AT3G24120	Homeodomain-like superfamily protein	G2-like	70	44	134	33
Gorai.002G037800	AT4G25210	DNA-binding storekeeper protein-related transcriptional regulator	GeBP	118	136	140	88
Gorai.007G012300	AT5G52510	SCARECROW-like 8	GRAS	49	48	112	44
Gorai.013G034600	AT4G34610	BEL1-like homeodomain 6	Homeobox	7	6	52	15
Gorai.009G135100	AT1G79840	GLABRA2	Homeobox	109	96	75	52
Gorai.007G235200	AT4G40060	homeobox protein 16	Homeobox	17	4	68	6
Gorai.011G111500	AT4G40060	homeobox protein 16	Homeobox	54	15	75	21
Gorai.007G206000	AT4G36740	homeobox protein 40	Homeobox	53	20	12	8
Gorai.003G163800	AT1G62990	KNOTTED-like homeobox of Arabidopsis thaliana 7 (KNAT7)	Homeobox	19	5	100	12
Gorai.011G035500	AT4G18960	AGAMOUS	MADS	104	46	115	38
Gorai.012G042600	AT3G58780	AGL1,SHATTERPROOF1	MADS	78	39	142	44
Gorai.009G265100	AT4G09960	AGL11,SEEDSTICK	MADS	367	195	389	162
Gorai.009G288000	AT4G09960	AGL11,SEEDSTICK	MADS	228	226	435	170
Gorai.001G207300	AT3G02310	AGL4,SEPALLATA2	MADS	66	24	91	19
Gorai.005G165000	AT1G24260	AGL9,SEPALLATA3	MADS	33	10	99	13
Gorai.012G180300	AT1G24260	AGL9,SEPALLATA3	MADS	189	140	151	75
Gorai.004G138300	AT1G63910	MYB103	MYB	0	0	112	57
Gorai.005G162600	AT4G38620	MYB4	MYB	57	27	21	16
Gorai.013G196800	AT1G08810	MYB60	MYB	171	162	18	25
Gorai.004G196800	AT5G14750	MYB66	MYB	65	24	23	19
Gorai.009G276400	AT4G37260	MYB73	MYB	7	5	56	9
Gorai.002G215000	AT1G58100	TCP family transcription factor	TCP	38	59	17	37
Gorai.008G147800	AT5G23280	TCP family transcription factor	TCP	32	51	12	18
Gorai.007G036800	AT3G47620	TEOSINTE BRANCHED, cycloidea and PCF (TCP) 14	TCP	49	107	8	20
Gorai.009G253700	AT1G76880	Duplicated homeodomain-like superfamily protein	Trihelix	32	50	33	20
Gorai.001G004000	AT4G18670	Leucine-rich repeat (LRR) family protein	Trihelix	49	105	34	41
Gorai.007G274100	AT1G14440	homeobox protein 31	ZF-HD	0	0	95	4
