# Supplementary material for: Comparative Evolutionary and Developmental Dynamics of the Cotton (Gossypium hirsutum) Fiber Transcriptome
Source: PLoS Genet. 2014 Jan 2;10(1):e1004073. doi: 10.1371/journal.pgen.1004073 (PMC3879233; doi:10.1371/journal.pgen.1004073)
Supplement: Table S7 — Comparison of results from Single Enrichment Analysis (SEA) of differentially expressed genes across two developmental stages and between wild and domesticated cottons. In ontology, P, M, and C indicate Biological Process, Molecular Function, and Cellular Components, respectively. The yellow-to-red colored blocks in CM (colorful mode) represent the level of up-regulation of each term; gray blocks indicate that the term is not significant. Numbers under CM correspond to the each comparison set, e.g., (1) shows SEA results for up-regulated at 10 dpa compared to 20 dpa in domesticated cottons. (XLSX) [file pgen.1004073.s015.xlsx]

## Sheet: Sheet2
Table S7. Comparison of results from Single Enrichment Analysis (SEA) of differentially expressed genes across two developmental stages and between wild and domesticated cottons. In ontology, P, M, and C indicate Biological Process, Molecular Function, and Cellular Components, respectively. The yellow-to-red colored blocks in CM (colorful mode) represent the level of up-regulation of each term; g…
(A) Development comparison
No	GO Term	Ontology	Description	CM				domesticated cottons				wild cottons
								(1) 10dpa up compared to 20 dpa		(2) 20 dpa up compared to 10 dpa		(3) 10dpa up compared to 20 dpa		(4) 20 dpa up compared to 10 dpa
				(1)	(2)	(3)	(4)	FDR	#genes	FDR	#genes	FDR	#genes	FDR	#genes
1	GO:0006629	P	lipid metabolic process					0.043	22			0.0082	64
2	GO:0016787	F	hydrolase activity					0.00046	31
3	GO:0004091	F	carboxylesterase activity					0.0006	9			0.043	17
4	GO:0008236	F	serine-type peptidase activity					0.042	5
5	GO:0004553	F	hydrolase activity, hydrolyzing O-glycosyl compounds					0.042	7
6	GO:0017171	F	serine hydrolase activity					0.042	5
7	GO:0016798	F	hydrolase activity, acting on glycosyl bonds					0.043	7
8	GO:0005576	C	extracellular region					2.7e-08	31			4.4e-10	86	0.0015	70
9	GO:0009505	C	plant-type cell wall					3.1e-05	10			9.3e-05	20
10	GO:0030312	C	external encapsulating structure					0.00012	13			1.4e-06	36
11	GO:0005618	C	cell wall					0.00012	13			1.4e-06	36
12	GO:0044283	P	small molecule biosynthetic process									6.5e-05	74
13	GO:0006633	P	fatty acid biosynthetic process									6.5e-05	25
14	GO:0006631	P	fatty acid metabolic process									0.0002	36
15	GO:0044281	P	small molecule metabolic process									0.00027	131
16	GO:0046394	P	carboxylic acid biosynthetic process									0.0004	49
17	GO:0016053	P	organic acid biosynthetic process									0.0004	49
18	GO:0042335	P	cuticle development									0.0004	10
19	GO:0009699	P	phenylpropanoid biosynthetic process									0.0019	21	0.011	19
20	GO:0000038	P	very-long-chain fatty acid metabolic process									0.003	9
21	GO:0009698	P	phenylpropanoid metabolic process									0.0038	23	0.01	22
22	GO:0016126	P	sterol biosynthetic process									0.0061	14
23	GO:0042180	P	cellular ketone metabolic process									0.0072	74
24	GO:0006519	P	cellular amino acid and derivative metabolic process									0.0081	50	0.028	49
25	GO:0016125	P	sterol metabolic process									0.0081	14
26	GO:0006725	P	cellular aromatic compound metabolic process									0.0082	40	0.049	38
27	GO:0009411	P	response to UV									0.01	17
28	GO:0009805	P	coumarin biosynthetic process									0.01	8
29	GO:0009804	P	coumarin metabolic process									0.01	8
30	GO:0019438	P	aromatic compound biosynthetic process									0.01	30
31	GO:0006694	P	steroid biosynthetic process									0.014	15	0.049	14
32	GO:0043436	P	oxoacid metabolic process									0.014	71
33	GO:0008202	P	steroid metabolic process									0.014	16
34	GO:0006082	P	organic acid metabolic process									0.014	71
35	GO:0019752	P	carboxylic acid metabolic process									0.014	71
36	GO:0071370	P	cellular response to gibberellin stimulus									0.014	9
37	GO:0006575	P	cellular amino acid derivative metabolic process									0.021	29	0.022	30
38	GO:0009813	P	flavonoid biosynthetic process									0.034	14
39	GO:0009812	P	flavonoid metabolic process									0.034	15
40	GO:0009718	P	anthocyanin biosynthetic process									0.037	7
41	GO:0009740	P	gibberellic acid mediated signaling pathway									0.044	8
42	GO:0042398	P	cellular amino acid derivative biosynthetic process									0.044	23
43	GO:0010476	P	gibberellin mediated signaling pathway									0.044	8
44	GO:0005783	C	endoplasmic reticulum									0.00013	32
45	GO:0070882	P	cellular cell wall organization or biogenesis											3.2e-15	48
46	GO:0071554	P	cell wall organization or biogenesis											1.6e-12	65
47	GO:0044036	P	cell wall macromolecule metabolic process											1.6e-12	38
48	GO:0010382	P	cellular cell wall macromolecule metabolic process											1.6e-12	35
49	GO:0042546	P	cell wall biogenesis											2.9e-12	39
50	GO:0070592	P	cell wall polysaccharide biosynthetic process											1.2e-10	28
51	GO:0044038	P	cell wall macromolecule biosynthetic process											1.2e-10	28
52	GO:0010413	P	glucuronoxylan metabolic process											1.2e-10	28
53	GO:0045492	P	xylan biosynthetic process											1.2e-10	28
54	GO:0045491	P	xylan metabolic process											1.2e-10	28
55	GO:0070589	P	cellular component macromolecule biosynthetic process											1.2e-10	28
56	GO:0010383	P	cell wall polysaccharide metabolic process											1.7e-10	30
57	GO:0010410	P	hemicellulose metabolic process											1.7e-10	28
58	GO:0009834	P	secondary cell wall biogenesis											3.7e-09	14
59	GO:0009832	P	plant-type cell wall biogenesis											1.8e-08	22
60	GO:0000271	P	polysaccharide biosynthetic process											7.1e-07	42
61	GO:0005976	P	polysaccharide metabolic process											1.1e-06	46
62	GO:0016051	P	carbohydrate biosynthetic process											1.1e-06	58
63	GO:0071669	P	plant-type cell wall organization or biogenesis											1.4e-06	32
64	GO:0044264	P	cellular polysaccharide metabolic process											1.5e-06	41
65	GO:0033692	P	cellular polysaccharide biosynthetic process											2e-06	38
66	GO:0034637	P	cellular carbohydrate biosynthetic process											8.7e-06	51
67	GO:0005975	P	carbohydrate metabolic process											0.00023	86
68	GO:0010089	P	xylem development											0.00025	12
69	GO:0010087	P	phloem or xylem histogenesis											0.00052	13
70	GO:0009808	P	lignin metabolic process											0.00057	10
71	GO:0009809	P	lignin biosynthetic process											0.0013	8
72	GO:0010417	P	glucuronoxylan biosynthetic process											0.0077	5
73	GO:0009414	P	response to water deprivation											0.01	22
74	GO:0009415	P	response to water											0.011	22
75	GO:0010075	P	regulation of meristem growth											0.011	14
76	GO:0044262	P	cellular carbohydrate metabolic process											0.011	68
77	GO:0048509	P	regulation of meristem development											0.011	16
78	GO:0035266	P	meristem growth											0.014	14
79	GO:0043455	P	regulation of secondary metabolic process											0.021	12
80	GO:0010033	P	response to organic substance											0.028	86
81	GO:0042221	P	response to chemical stimulus											0.033	115
82	GO:0009725	P	response to hormone stimulus											0.049	48
83	GO:0008194	F	UDP-glycosyltransferase activity											0.0012	18
84	GO:0016758	F	transferase activity, transferring hexosyl groups											0.0082	21
85	GO:0015020	F	glucuronosyltransferase activity											0.026	5
86	GO:0031226	C	intrinsic to plasma membrane											0.0068	11
87	GO:0031224	C	intrinsic to membrane											0.0068	44
88	GO:0005887	C	integral to plasma membrane											0.0068	8
89	GO:0005886	C	plasma membrane											0.0068	109
90	GO:0031225	C	anchored to membrane											0.0076	14
(B) domestication comparison
GO Information				CM				10 dpa				20 dpa
								(1) wild up compared to dom		(2) dom up compared to wild		(3) wild up compared to dom		(4) dom up compared to dom
No	GOTerm	Ontology	Description	(1)	(2)	(3)	(4)	FDR	#genes	FDR	#genes	FDR	#genes	FDR	#genes
1	GO:0006334	P	nucleosome assembly					4.7e-09	14
2	GO:0034728	P	nucleosome organization					4.7e-09	14
3	GO:0065004	P	protein-DNA complex assembly					7e-09	14
4	GO:0031497	P	chromatin assembly					1.4e-08	14
5	GO:0006333	P	chromatin assembly or disassembly					1.4e-08	17
6	GO:0006323	P	DNA packaging					2.8e-08	14
7	GO:0071103	P	DNA conformation change					9.3e-07	14
8	GO:0044281	P	small molecule metabolic process					0.00059	98
9	GO:0006519	P	cellular amino acid and derivative metabolic process					0.0012	42			0.0071	19
10	GO:0009699	P	phenylpropanoid biosynthetic process					0.0019	17
11	GO:0009812	P	flavonoid metabolic process					0.0019	15
12	GO:0009698	P	phenylpropanoid metabolic process					0.0022	19
13	GO:0046283	P	anthocyanin metabolic process					0.0023	9
14	GO:0009813	P	flavonoid biosynthetic process					0.0074	13
15	GO:0009744	P	response to sucrose stimulus					0.0078	13
16	GO:0009718	P	anthocyanin biosynthetic process					0.0078	7
17	GO:0034285	P	response to disaccharide stimulus					0.0083	13
18	GO:0006325	P	chromatin organization					0.045	22
19	GO:0000786	C	nucleosome					1.3e-10	14
20	GO:0032993	C	protein-DNA complex					3.2e-10	14
21	GO:0000785	C	chromatin					3.6e-09	15
22	GO:0044427	C	chromosomal part					3.4e-06	15
23	GO:0005694	C	chromosome					0.00015	15
24	GO:0043232	C	intracellular non-membrane-bounded organelle					0.0011	35					0.013	14
25	GO:0043228	C	non-membrane-bounded organelle					0.0011	35					0.013	14
26	GO:0005829	C	cytosol					0.0039	46	0.00021	87
27	GO:0005975	P	carbohydrate metabolic process							1.6e-06	129
28	GO:0030243	P	cellulose metabolic process							2.3e-06	26
29	GO:0016192	P	vesicle-mediated transport							0.00024	48
30	GO:0005976	P	polysaccharide metabolic process							0.00027	54
31	GO:0043413	P	macromolecule glycosylation							0.00039	27
32	GO:0006486	P	protein amino acid glycosylation							0.00039	27
33	GO:0070085	P	glycosylation							0.00039	27
34	GO:0044262	P	cellular carbohydrate metabolic process							0.00039	101
35	GO:0009101	P	glycoprotein biosynthetic process							0.00039	27
36	GO:0040007	P	growth							0.00039	58
37	GO:0007010	P	cytoskeleton organization							0.00044	42
38	GO:0009100	P	glycoprotein metabolic process							0.00045	27
39	GO:0071554	P	cell wall organization or biogenesis							0.00045	58	0.0012	18
40	GO:0071555	P	cell wall organization							0.00049	42
41	GO:0044042	P	glucan metabolic process							0.00069	37
42	GO:0000059	P	protein import into nucleus, docking							0.001	7
43	GO:0045488	P	pectin metabolic process							0.0012	11
44	GO:0010015	P	root morphogenesis							0.0012	33
45	GO:0016126	P	sterol biosynthetic process							0.0012	19
46	GO:0016051	P	carbohydrate biosynthetic process							0.0013	65
47	GO:0016125	P	sterol metabolic process							0.002	19
48	GO:0052541	P	plant-type cell wall cellulose metabolic process							0.0025	8
49	GO:0048589	P	developmental growth							0.0026	47
50	GO:0048364	P	root development							0.0036	39
51	GO:0006810	P	transport							0.0036	151
52	GO:0022622	P	root system development							0.0036	39
53	GO:0008361	P	regulation of cell size							0.0051	44
54	GO:0006066	P	alcohol metabolic process							0.0058	67
55	GO:0051179	P	localization							0.0058	159
56	GO:0032535	P	regulation of cellular component size							0.0058	44
57	GO:0090066	P	regulation of anatomical structure size							0.0058	44
58	GO:0071669	P	plant-type cell wall organization or biogenesis							0.0058	31
59	GO:0009630	P	gravitropism							0.0074	18
60	GO:0051234	P	establishment of localization							0.0074	152
61	GO:0052546	P	cell wall pectin metabolic process							0.0078	8
62	GO:0048469	P	cell maturation							0.0079	25
63	GO:0048765	P	root hair cell differentiation							0.0079	25
64	GO:0048764	P	trichoblast maturation							0.0079	25
65	GO:0032989	P	cellular component morphogenesis							0.0079	44
66	GO:0034637	P	cellular carbohydrate biosynthetic process							0.0096	55
67	GO:0009832	P	plant-type cell wall biogenesis							0.012	16
68	GO:0009629	P	response to gravity							0.012	18
69	GO:0030029	P	actin filament-based process							0.012	22
70	GO:0009606	P	tropism							0.012	18
71	GO:0021700	P	developmental maturation							0.013	25
72	GO:0000902	P	cell morphogenesis							0.014	41
73	GO:0006694	P	steroid biosynthetic process							0.014	19
74	GO:0010054	P	trichoblast differentiation							0.016	25
75	GO:0009888	P	tissue development							0.017	56
76	GO:0010053	P	root epidermal cell differentiation							0.019	25
77	GO:0022406	P	membrane docking							0.019	7
78	GO:0048278	P	vesicle docking							0.019	7
79	GO:0008202	P	steroid metabolic process							0.019	20
80	GO:0016049	P	cell growth							0.019	40
81	GO:0009913	P	epidermal cell differentiation							0.021	31
82	GO:0044264	P	cellular polysaccharide metabolic process							0.021	39
83	GO:0000271	P	polysaccharide biosynthetic process							0.022	39	0.048	11
84	GO:0008544	P	epidermis development							0.022	31
85	GO:0007398	P	ectoderm development							0.022	31
86	GO:0030244	P	cellulose biosynthetic process							0.023	13
87	GO:0009653	P	anatomical structure morphogenesis							0.023	83
88	GO:0006887	P	exocytosis							0.026	7
89	GO:0009057	P	macromolecule catabolic process							0.03	66
90	GO:0051641	P	cellular localization							0.031	82
91	GO:0070882	P	cellular cell wall organization or biogenesis							0.034	28	0.00043	13
92	GO:0030036	P	actin cytoskeleton organization							0.042	17
93	GO:0016043	P	cellular component organization							0.044	140
94	GO:0048767	P	root hair elongation							0.05	16
95	GO:0005215	F	transporter activity							0.00036	71
96	GO:0003824	F	catalytic activity							0.0042	299
97	GO:0016817	F	hydrolase activity, acting on acid anhydrides							0.0072	50
98	GO:0022892	F	substrate-specific transporter activity							0.0072	50
99	GO:0016757	F	transferase activity, transferring glycosyl groups							0.0072	35
100	GO:0030276	F	clathrin binding							0.0072	8
101	GO:0016462	F	pyrophosphatase activity							0.0072	48
102	GO:0016818	F	hydrolase activity, acting on acid anhydrides, in phosphorus-containing anhydrides							0.009	48
103	GO:0022857	F	transmembrane transporter activity							0.0095	51
104	GO:0017111	F	nucleoside-triphosphatase activity							0.014	45
105	GO:0016740	F	transferase activity							0.022	117
106	GO:0016020	C	membrane							2.1e-19	303			1.6e-05	55
107	GO:0005886	C	plasma membrane							1.5e-15	203
108	GO:0005794	C	Golgi apparatus							9.6e-15	86
109	GO:0005768	C	endosome							8.7e-11	40
110	GO:0044431	C	Golgi apparatus part							8.7e-11	42
111	GO:0005802	C	trans-Golgi network							1.6e-09	34
112	GO:0044425	C	membrane part							8.1e-09	132			1.6e-05	31
113	GO:0044459	C	plasma membrane part							1.2e-07	73
114	GO:0030054	C	cell junction							5.1e-07	61
115	GO:0005911	C	cell-cell junction							1e-06	60
116	GO:0055044	C	symplast							1.8e-06	59
117	GO:0009506	C	plasmodesma							1.8e-06	59
118	GO:0005773	C	vacuole							6.8e-06	57
119	GO:0030312	C	external encapsulating structure							1.9e-05	43			0.008	10
120	GO:0009505	C	plant-type cell wall							2e-05	26
121	GO:0044437	C	vacuolar part							2e-05	39
122	GO:0005774	C	vacuolar membrane							2e-05	39
123	GO:0046658	C	anchored to plasma membrane							2.1e-05	13
124	GO:0005618	C	cell wall							2.8e-05	42			0.0078	10
125	GO:0012505	C	endomembrane system							3e-05	27
126	GO:0031226	C	intrinsic to plasma membrane							9.8e-05	16
127	GO:0031224	C	intrinsic to membrane							0.00028	61
128	GO:0005643	C	nuclear pore							0.00043	8
129	GO:0046930	C	pore complex							0.00043	8
130	GO:0031225	C	anchored to membrane							0.00063	19
131	GO:0005635	C	nuclear envelope							0.00068	12
132	GO:0031988	C	membrane-bounded vesicle							0.0016	11
133	GO:0031982	C	vesicle							0.0018	11
134	GO:0048475	C	coated membrane							0.0022	10
135	GO:0030117	C	membrane coat							0.0022	10
136	GO:0044433	C	cytoplasmic vesicle part							0.0032	8
137	GO:0030659	C	cytoplasmic vesicle membrane							0.0032	8
138	GO:0012506	C	vesicle membrane							0.0037	8
139	GO:0030120	C	vesicle coat							0.01	7
140	GO:0016023	C	cytoplasmic membrane-bounded vesicle							0.01	9
141	GO:0031410	C	cytoplasmic vesicle							0.01	9
142	GO:0030662	C	coated vesicle membrane							0.012	7
143	GO:0044446	C	intracellular organelle part							0.012	147			0.00015	38
144	GO:0044422	C	organelle part							0.012	147			0.00015	38
145	GO:0030135	C	coated vesicle							0.013	8
146	GO:0031090	C	organelle membrane							0.013	68			2.7e-05	23
147	GO:0016021	C	integral to membrane							0.021	44
148	GO:0044444	C	cytoplasmic part							0.024	320			0.00056	68
149	GO:0000145	C	exocyst							0.036	5
150	GO:0005737	C	cytoplasm							0.048	372			0.0081	73
151	GO:0010382	P	cellular cell wall macromolecule metabolic process									8.2e-05	12
152	GO:0044036	P	cell wall macromolecule metabolic process									0.00025	12
153	GO:0009310	P	amine catabolic process									0.0015	9
154	GO:0009063	P	cellular amino acid catabolic process									0.0022	8
155	GO:0010089	P	xylem development									0.0022	6
156	GO:0045491	P	xylan metabolic process									0.0025	8
157	GO:0070589	P	cellular component macromolecule biosynthetic process									0.0025	8
158	GO:0070592	P	cell wall polysaccharide biosynthetic process									0.0025	8
159	GO:0044038	P	cell wall macromolecule biosynthetic process									0.0025	8
160	GO:0045492	P	xylan biosynthetic process									0.0025	8
161	GO:0010413	P	glucuronoxylan metabolic process									0.0025	8
162	GO:0010410	P	hemicellulose metabolic process									0.0027	8
163	GO:0010087	P	phloem or xylem histogenesis									0.0039	6
164	GO:0042402	P	cellular biogenic amine catabolic process									0.0045	6
165	GO:0010383	P	cell wall polysaccharide metabolic process									0.0061	8
166	GO:0009074	P	aromatic amino acid family catabolic process									0.0063	5
167	GO:0006725	P	cellular aromatic compound metabolic process									0.0063	16
168	GO:0009072	P	aromatic amino acid family metabolic process									0.0067	8
169	GO:0042219	P	cellular amino acid derivative catabolic process									0.0097	6
170	GO:0042546	P	cell wall biogenesis									0.011	9
171	GO:0019439	P	aromatic compound catabolic process									0.014	5
172	GO:0006575	P	cellular amino acid derivative metabolic process									0.016	12
173	GO:0006576	P	cellular biogenic amine metabolic process									0.021	6
174	GO:0016054	P	organic acid catabolic process									0.039	9
175	GO:0046395	P	carboxylic acid catabolic process									0.039	9
176	GO:0044106	P	cellular amine metabolic process									0.039	14
177	GO:0009069	P	serine family amino acid metabolic process									0.042	7
178	GO:0006354	P	RNA elongation											4.1e-25	25
179	GO:0006091	P	generation of precursor metabolites and energy											2.5e-18	34
180	GO:0015979	P	photosynthesis											3.9e-16	27
181	GO:0006119	P	oxidative phosphorylation											3.4e-09	10
182	GO:0022900	P	electron transport chain											1.8e-08	12
183	GO:0019684	P	photosynthesis, light reaction											1.8e-08	17
184	GO:0022904	P	respiratory electron transport chain											4.5e-08	8
185	GO:0015980	P	energy derivation by oxidation of organic compounds											2.1e-07	11
186	GO:0045333	P	cellular respiration											5.2e-07	10
187	GO:0015985	P	energy coupled proton transport, down electrochemical gradient											1.1e-05	6
188	GO:0015986	P	ATP synthesis coupled proton transport											1.1e-05	6
189	GO:0010207	P	photosystem II assembly											4.4e-05	10
190	GO:0055114	P	oxidation reduction											0.00028	20
191	GO:0006754	P	ATP biosynthetic process											0.00031	6
192	GO:0009206	P	purine ribonucleoside triphosphate biosynthetic process											0.00041	6
193	GO:0009142	P	nucleoside triphosphate biosynthetic process											0.00041	6
194	GO:0009145	P	purine nucleoside triphosphate biosynthetic process											0.00041	6
195	GO:0009201	P	ribonucleoside triphosphate biosynthetic process											0.00041	6
196	GO:0034220	P	ion transmembrane transport											0.00041	7
197	GO:0009152	P	purine ribonucleotide biosynthetic process											0.0012	6
198	GO:0009767	P	photosynthetic electron transport chain											0.0018	6
199	GO:0008152	P	metabolic process											0.0018	83
200	GO:0046034	P	ATP metabolic process											0.0021	6
201	GO:0009058	P	biosynthetic process											0.003	57
202	GO:0006164	P	purine nucleotide biosynthetic process											0.0047	6
203	GO:0044237	P	cellular metabolic process											0.0057	74
204	GO:0006350	P	transcription											0.0062	27
205	GO:0006351	P	transcription, DNA-dependent											0.0062	27
206	GO:0032774	P	RNA biosynthetic process											0.0062	27
207	GO:0009199	P	ribonucleoside triphosphate metabolic process											0.0079	6
208	GO:0009205	P	purine ribonucleoside triphosphate metabolic process											0.0079	6
209	GO:0009144	P	purine nucleoside triphosphate metabolic process											0.0079	6
210	GO:0015992	P	proton transport											0.0079	6
211	GO:0006818	P	hydrogen transport											0.0079	6
212	GO:0043623	P	cellular protein complex assembly											0.0079	11
213	GO:0009141	P	nucleoside triphosphate metabolic process											0.0084	6
214	GO:0006412	P	translation											0.01	11
215	GO:0009059	P	macromolecule biosynthetic process											0.013	39
216	GO:0044249	P	cellular biosynthetic process											0.014	53
217	GO:0009150	P	purine ribonucleotide metabolic process											0.015	6
218	GO:0009987	P	cellular process											0.016	84
219	GO:0070271	P	protein complex biogenesis											0.016	11
220	GO:0006461	P	protein complex assembly											0.016	11
221	GO:0034622	P	cellular macromolecular complex assembly											0.016	11
222	GO:0006631	P	fatty acid metabolic process											0.017	11
223	GO:0034621	P	cellular macromolecular complex subunit organization											0.021	11
224	GO:0044238	P	primary metabolic process											0.029	71
225	GO:0034645	P	cellular macromolecule biosynthetic process											0.029	37
226	GO:0006163	P	purine nucleotide metabolic process											0.031	6
227	GO:0065003	P	macromolecular complex assembly											0.034	11
228	GO:0010467	P	gene expression											0.035	33
229	GO:0006633	P	fatty acid biosynthetic process											0.035	7
230	GO:0043933	P	macromolecular complex subunit organization											0.042	11
231	GO:0044085	P	cellular component biogenesis											0.049	17
232	GO:0003954	F	NADH dehydrogenase activity											4e-05	6
233	GO:0015078	F	hydrogen ion transmembrane transporter activity											4e-05	8
234	GO:0015077	F	monovalent inorganic cation transmembrane transporter activity											4.3e-05	8
235	GO:0003735	F	structural constituent of ribosome											0.00012	11
236	GO:0050136	F	NADH dehydrogenase (quinone) activity											0.00012	5
237	GO:0008137	F	NADH dehydrogenase (ubiquinone) activity											0.00012	5
238	GO:0016655	F	oxidoreductase activity, acting on NADH or NADPH, quinone or similar compound as acceptor											0.00032	5
239	GO:0022890	F	inorganic cation transmembrane transporter activity											0.00049	8
240	GO:0005198	F	structural molecule activity											0.00091	11
241	GO:0016491	F	oxidoreductase activity											0.0024	19
242	GO:0046906	F	tetrapyrrole binding											0.0037	8
243	GO:0009055	F	electron carrier activity											0.0043	9
244	GO:0016651	F	oxidoreductase activity, acting on NADH or NADPH											0.0043	6
245	GO:0004091	F	carboxylesterase activity											0.0087	7
246	GO:0008324	F	cation transmembrane transporter activity											0.018	8
247	GO:0003723	F	RNA binding											0.024	10
248	GO:0000313	C	organellar ribosome											1.1e-07	8
249	GO:0032991	C	macromolecular complex											1.6e-07	33
250	GO:0034357	C	photosynthetic membrane											2e-07	16
251	GO:0055035	C	plastid thylakoid membrane											3.3e-07	15
252	GO:0009535	C	chloroplast thylakoid membrane											3.3e-07	15
253	GO:0042651	C	thylakoid membrane											4.7e-07	15
254	GO:0044436	C	thylakoid part											2e-06	15
255	GO:0045259	C	proton-transporting ATP synthase complex											3.3e-06	6
256	GO:0009547	C	plastid ribosome											3.3e-06	6
257	GO:0031984	C	organelle subcompartment											4.4e-06	15
258	GO:0044434	C	chloroplast part											4.4e-06	25
259	GO:0009534	C	chloroplast thylakoid											4.4e-06	15
260	GO:0031976	C	plastid thylakoid											4.4e-06	15
261	GO:0044435	C	plastid part											5.7e-06	25
262	GO:0009579	C	thylakoid											6.2e-06	16
263	GO:0009521	C	photosystem											8.9e-06	7
264	GO:0016469	C	proton-transporting two-sector ATPase complex											1e-05	6
265	GO:0000314	C	organellar small ribosomal subunit											1.1e-05	5
266	GO:0033279	C	ribosomal subunit											1.6e-05	10
267	GO:0009523	C	photosystem II											1.6e-05	6
268	GO:0005840	C	ribosome											2.7e-05	12
269	GO:0015935	C	small ribosomal subunit											3.4e-05	7
270	GO:0010287	C	plastoglobule											8.7e-05	6
271	GO:0009507	C	chloroplast											0.00013	41
272	GO:0030529	C	ribonucleoprotein complex											0.00015	12
273	GO:0009536	C	plastid											0.00017	41
274	GO:0043234	C	protein complex											0.00018	21
275	GO:0005576	C	extracellular region											0.00073	23
276	GO:0044455	C	mitochondrial membrane part											0.0032	6
277	GO:0070469	C	respiratory chain											0.0033	5
278	GO:0044429	C	mitochondrial part											0.0035	8
279	GO:0031975	C	envelope											0.0044	15
280	GO:0031967	C	organelle envelope											0.0044	15
281	GO:0009570	C	chloroplast stroma											0.013	11
282	GO:0005743	C	mitochondrial inner membrane											0.013	6
283	GO:0009532	C	plastid stroma											0.017	11
284	GO:0031966	C	mitochondrial membrane											0.025	6
285	GO:0005740	C	mitochondrial envelope											0.032	6
286	GO:0009526	C	plastid envelope											0.036	10
287	GO:0019866	C	organelle inner membrane											0.04	6
